# Supplementary material for: Changes in endolysosomal organization define a pre-degenerative state in the crumbs mutant Drosophila retina
Source: PLoS One. 2019 Dec 13;14(12):e0220220. doi: 10.1371/journal.pone.0220220 (PMC6910688; doi:10.1371/journal.pone.0220220)
Supplement: S1 Script — (PY) [file pone.0220220.s004.py]

# the script performs a simple region segmentation in a fluorescence image and provide values to characterize them

# Author: Benoit Lombardot, Scientific Computing Facility at MPI-CBG
# 2018-02-23: version 1
# 2018-03-21: version 1.1 aggregate image per stack (assumes a regex) and measure percentiles
# 2018-04-23: version 2.0 update the batch processing to handle stack and list of roi un the roi manager
# 2018-05-28: version 2.1 add a measure of mean intensity on an image where background removal was applied

# usage:
#	the script expects:
#	 - "Current image" mode: an open image stack and some rois in the roi manager indicating the region to analyze
#	 - "Folder" mode : a folder containing image stacks and roisets named RoiSet_<image stack name>.tif. each 
#		stack will be processed with the associated roi set.

ext = '.tif'
spotSummaryTableName = 'Summary spot measures'
spotTableName = 'Spot measures'
percents = [99, 95]

#@ String		(label="process", choices={"current image", "folder"}) 	processType
#@ ImagePlus	(required=false) 										imp0
#@ File 		(label="process folder", style="directory") 			processFolder
#@ Integer		(label="channel to analyze")							channel
#@ Boolean		(label="Use a manual threshold")						UseManual
#@ Float		(label="Manual threshold value")						manualThreshold
#@ Float		(label="Maximum object Diameter (in pixel)")			subtractBgRadius


from ij import IJ
from ij.io import FileSaver
from ij.plugin import Duplicator
from ij.gui import Overlay
from ij.plugin.filter import MaximumFinder
from ij.gui import Roi
from ij import ImagePlus
from ij.gui import WaitForUserDialog
from ij.plugin.filter import ParticleAnalyzer as PA
from ij.plugin.frame import RoiManager
from ij.plugin.filter import Analyzer

from java.awt import Color
from loci.plugins import BF

import os, math, re
from os.path import isfile, join


fileNameTester = re.compile( "^(.+)-(\d+)+\.tif$" )


def main():

	rm = RoiManager.getInstance()
	if rm == None :
		rm = RoiManager()
	
	if processType == "folder" :
		folder = processFolder.getPath()
		sortedFiles = sorted( os.listdir(folder) )
		files = [ f for f in sortedFiles if isfile(join(folder, f)) and f.endswith(ext) ]
		for f in files :
			
			roisPath = join(folder, 'RoiSet_' + f.replace('.tif','.zip') )
			IJ.open( roisPath )
			rois = rm.getRoisAsArray()
			
			#imp = BF.openImagePlus( join(folder, f) )[0]
			imp = IJ.openImage( join(folder, f) )
			
			impResult = processStack(imp, rois)
			
			# save the image
			saveFolder = join( folder , 'results' )
			saveResultImage( impResult , saveFolder )
			impResult.close()

			rm.runCommand(imp,"Deselect");
			rm.runCommand(imp,"Delete");

	elif processType == "current image" :
		imp = imp0
		rois = rm.getRoisAsArray()
		impResult = processStack(imp, rois)
		impResult.show()

	print "spot regions analysis done!"


def processStack( imp0, rois ):

	print rois
	
	w = imp0.getDimensions()[0]
	H = imp0.getDimensions()[1]
	C = imp0.getDimensions()[2]
	F = imp0.getDimensions()[4]
	baseName = imp0.getTitle().replace('.tif','')
	ovAll = Overlay()
	for roi in rois:
		print roi
		z = roi.getZPosition()
		print z
		imp = Duplicator().run(imp0,1, C, z, z, 1, F)
		imp.setTitle(baseName + '-' + str(z) + '.tif' )
		imp.setRoi(roi)
		impResult = processImage(imp)
		rois_ov = impResult.getOverlay().toArray()
		for roi_ov in rois_ov :
			roi_ov.setPosition( channel, z, 1)
			ovAll.add(roi_ov)

	impResultsAll = Duplicator().run(imp0)
	impResultsAll.setOverlay( ovAll )


	####################################################
	# aggregate image per stack ########################

	if UseManual :
		thresholdStr = 'manual'
	else :
		thresholdStr = 'auto'
	
	# calculate average values
	rtSpots = getResultsTable(spotTableName)
	rtSummary = getResultsTable(spotSummaryTableName)

	pattern = baseName
	nSpots, areaProcessedRegions, ids = analyze( rtSpots , pattern )

	meanA,  stdA,  Apercentile  = rtStat2( rtSpots, 'Area', ids, percents )
	meanI,  stdI,  Ipercentile  = rtStat2( rtSpots, 'Mean', ids, percents )
	meanAR, stdAR, ARpercentile = rtStat2( rtSpots, 'AR'  , ids, percents )	
	meanIsub, stdIsub, Isubpercentile = rtStat2( rtSpots, 'Mean (sub_bg)'  , ids, percents )	

	
	processedRegionFraction =  meanA * nSpots / areaProcessedRegions
	
	#print Apercentile
	
	# fill summary result table
	rtSummary.incrementCounter()
	rtSummary.addValue('Image Name'				,	pattern					)
	rtSummary.addValue('size analyzed region)'	,	areaProcessedRegions	)
	rtSummary.addValue('Count'	 				,	nSpots					)
	rtSummary.addValue('region fraction'		,	processedRegionFraction	)
	rtSummary.addValue('size spot (avg)'		,	meanA					)
	rtSummary.addValue('Mean intensity (avg)'	,	meanI					)
	rtSummary.addValue('Mean intensity (sub_bg)(avg)',	meanIsub		)
	rtSummary.addValue('Aspect Ratio (avg)'		,	meanAR					)
	rtSummary.addValue('Size spot (stddev)'		,	stdA					)
	rtSummary.addValue('Mean intensity (stddev)',	stdI					)
	rtSummary.addValue('Aspect Ratio (stddev)'	,	stdAR					)
	rtSummary.addValue('Mean intensity (sub_bg)(stddev)',	stdIsub			)
	
	for i, percent in enumerate(percents):
		rtSummary.addValue('Size spot ('+str(percent)+'%)'	,		Apercentile[i]	)
	for i, percent in enumerate(percents):
		rtSummary.addValue('Mean intensity ('+str(percent)+'%)'	,	Ipercentile[i]	)
	for i, percent in enumerate(percents):
		rtSummary.addValue('Aspect Ratio ('+str(percent)+'%)'	,	ARpercentile[i]	)
	for i, percent in enumerate(percents):
		rtSummary.addValue('Mean intensity (sub_bg)('+str(percent)+'%)'	,	Isubpercentile[i]	)
	#rtSummary.addValue('Threshold value'		,	thresholdValue			)
	rtSummary.addValue('Threshold mode'			,	thresholdStr			)
	
	rtSummary.show(spotSummaryTableName)

		
	return impResultsAll


	

def processImage(imp0) :

	roi = imp0.getRoi()
	if roi==None :
		roi = Roi( 0, 0, imp0.getWidth(), imp0.getHeight() )
		
	imp0.killRoi()
	imp = Duplicator().run( imp0, channel, channel, 1, 1, 1, 1)
	print imp.getTitle()

	# region detection and measure.
	imp.setRoi(roi)
	if UseManual :
		IJ.setThreshold(imp, manualThreshold , imp.getStatistics().max );
		thresholdStr = 'manual'
		thresholdValue = manualThreshold
	else :
		IJ.setAutoThreshold(imp, "Triangle dark");
		thresholdStr = 'auto'
		thresholdValue = imp.getProcessor().getMinThreshold()
	IJ.run(imp, "Convert to Mask", "");
	imp.setRoi(roi)


	#roiManager.getInstance()
	#if roiManager == None :
	roiManager = RoiManager( False )
	
	PA.setRoiManager( roiManager )
	option = PA.ADD_TO_MANAGER + PA.EXCLUDE_EDGE_PARTICLES 
	measurements = PA.MEAN + PA.AREA + PA.SHAPE_DESCRIPTORS + PA.LABELS
	rtSpots = getResultsTable(spotTableName)
	count = rtSpots.getCounter()
	minSize = 1
	maxSize = imp0.getWidth() * imp0.getHeight()
	imp0.show()
	#IJ.run("Set Measurements...", "redirect=["+imp0.getTitle()+"] decimal=5")
	Analyzer.setRedirectImage(imp0)
	
	imp0.setC( channel )
	pa = PA(0, measurements, rtSpots, minSize, maxSize)
	ip = imp.getProcessor()
	ip.setRoi(roi) # this way roi is taken into account during processing
	pa.analyze(imp, ip )

	# do the intensity measure on an image with subtracted background
	impMeasure = Duplicator().run(imp0)
	IJ.run(impMeasure, "Subtract Background...", "rolling="+str(subtractBgRadius)+" disable");
	Analyzer.setRedirectImage(impMeasure)
	rtTMP = ResultsTable()
	pa2 = PA(0, measurements, rtTMP, minSize, maxSize)
	ip = imp.getProcessor()
	ip.setRoi(roi) # this way roi is taken into account during processing
	pa2.analyze(imp, ip )
	
	
	imp0.hide()
	roiManager.runCommand(imp0,"Show None");

	newCount = rtSpots.getCounter()
	areaProcessedRegion = roi.getStatistics().area * imp0.getCalibration().pixelWidth *	imp0.getCalibration().pixelHeight 
	for i in range(count, newCount):
		rtSpots.setValue('source image', 			i, imp0.getTitle()		)
		rtSpots.setValue('area processed region', 	i, areaProcessedRegion	)
		rtSpots.setValue('Threshold value', 		i, thresholdValue		)
		rtSpots.setValue('Mean (sub_bg)', 			i, rtTMP.getValue('Mean', i-count)		)
	
	# create overlay for the result image
	ov = Overlay()
	rois = roiManager.getRoisAsArray()
	for spotRoi in rois :
		spotRoi.setStrokeColor(Color.yellow)
		ov.add(spotRoi)
	roi.setStrokeColor( Color.cyan )
	ov.add(roi)
	imp0.setOverlay(ov)

	roiManager.reset()

	rtSpots.show(spotTableName)

	return imp0


	

def rtStat( rt , name, count ) :
	
	if count == 0:
		return 0, 0
		
	totalCount = rt.getCounter()
	
	data = []
	for i in range(1, count+1) :
		data.append( rt.getValue( name , totalCount - i) )
	
	mean  = sum(data) / len(data)
	data2 = [x*x for x in data]
	mean2 = sum(data2) / len(data2)
	stddev = math.sqrt( mean2 - mean*mean )
		
	return mean, stddev


def rtStat2( rt , name, ids, percents ) :

	count = len(ids)
	if count == 0:
		return 0, 0
		
	data = []
	for i in ids :
		data.append( rt.getValue( name , i) )
	
	mean  = sum(data) / len(data)
	data2 = [x*x for x in data]
	mean2 = sum(data2) / len(data2)
	stddev = math.sqrt( mean2 - mean*mean )

	data.sort()
	percentileValues = []
	for percent in percents:
		percentileValues.append( data[ int( (count-1)*percent/100 ) ] )
	
	return mean, stddev, percentileValues


def analyze( rt , pattern ):

	count = rt.getCounter()
	area=0
	spotCount=0
	prevName=""
	ids=[]
	for i in range(count):
		name = rt.getStringValue('source image', i )
		if name.startswith( pattern ) :
			ids.append(i)
			spotCount = spotCount + 1
			if not prevName==name : 
				prevName = name
				area = area + rt.getValue('area processed region', i )		

	return spotCount, area, ids


	
from ij.measure import ResultsTable
from ij import WindowManager;
from ij.text import TextWindow;

def getResultsTable(name, reset=False):
	win = WindowManager.getWindow(name)
	if ( (win!=None) & isinstance(win,TextWindow) ) :	
		rt = win.getTextPanel().getResultsTable();
		if reset:
			rt.reset()
	else:
		rt = ResultsTable();
	return rt


def saveResultImage( imp , saveFolder ):
	IJ.run(imp, "Enhance Contrast", "saturated=0.35");
	if not os.path.exists( saveFolder ):
		os.makedirs(saveFolder)
	outputName = os.path.splitext(imp.getTitle())[0] + '_results.tif'
	FileSaver(imp).saveAsTiff( join( saveFolder, outputName ))


	


main()
